# Supplementary material for: A unifying model for the propagation of prion proteins in yeast brings insight into the [PSI+] prion
Source: PLoS Comput Biol. 2020 May 26;16(5):e1007647. doi: 10.1371/journal.pcbi.1007647 (PMC7274466; doi:10.1371/journal.pcbi.1007647)
Supplement: S1 Codes — (ZIP) [file pcbi.1007647.s002.zip]

Archive with 11 entries (10 files):
- build_fig3_fig6.m
- __MACOSX/
- __MACOSX/._build_fig3_fig6.m
- simulate_full_colony.m
- __MACOSX/._simulate_full_colony.m
- congregate_data_global.m
- __MACOSX/._congregate_data_global.m
- build_fig4.m
- __MACOSX/._build_fig4.m
- build_lineage_data.m
- __MACOSX/._build_lineage_data.m
