# Supplementary material for: A unifying model for the propagation of prion proteins in yeast brings insight into the [PSI+] prion
Source: PLoS Comput Biol. 2020 May 26;16(5):e1007647. doi: 10.1371/journal.pcbi.1007647 (PMC7274466; doi:10.1371/journal.pcbi.1007647)
Supplement: S1 Codes — (ZIP) [file pcbi.1007647.s002.zip › build_fig3_fig6.m]

clear
close all

% This script simulates a whole colony starting from a single cell with the
% model presented in Fig. 2 and plots Figure 3 (one panel) and Figure 6.
% ---- AUTHOR ----
% Paul Lemarre 02/14/2020
% ---- REQUIREMENTS ----
% - build_lineage_data.m (see the corresponding file for details)
% - congregate_data_global.m (see the corresponding file for details)
% - gramm toolbox for visualization (https://github.com/piermorel/gramm)
% If gramm is not available, an option is proposed for plotting the
% solution with Matlab native functions at the end (uncomment last
% section)
% ---- COMMENTS ----
% The parameters used in the main text are specified in Table 1. In
% particular Figure 3 is obtained with rho=10 and the initial conditions as
% specified in the captions. Figure 6 is obtained with rho=0.21 and the
% initial condition [V0;S0]=[0.07;3.5]
% In the main text simulations are run for a maximal number of generations
% N=13. Warning, increasing N further will render the script very heavy in terms of
% computation.
% ---- PARAMETERS ----
% Cell division parameters
T_M=2; % doubling time of a mother cell
T_D=3; % doubling time of a daughter cell

% Numerical parameters
nt=10; % time steps stored for each impulsion
N=11; % maximal number of generations
% Building the arrays necessary for data storage and simulations
[N_cells,T_max,nsimul,T,L,alive,parent,age] = build_lineage_data(T_M,T_D,N,nt);

disp(['Computation will run ',num2str(nsimul),' simulations, for a final number of ',num2str(N_cells),' cells.'])

% Model parameters
p=0.6; % volume splitting (mother fraction). Corresponds to pi in the main text

gamma_M=-1/T_M*log(p); % mother growth rate
gamma_D=-1/T_D*log(1-p); % daughter growth rate

lambda=0.7; % Monomer production rate

% Maximal replication rate
rho=10; % normal conditions (figure 3)
% rho=0.21; % GdnHCl curing treatment (figure 6)

% Initial condition
% Z0=[0.07;0.3]; % for figure 3 (A)
Z0=[0.07;0.5]; % for figure 3 (B)
% Z0=[0.07;0.4]; % for figure 3 (C)
% Z0=[0.07;3.5]; % for figure 6

% Distribution rate
epsilon= 0.1;
alpha_M=epsilon/p;
alpha_D=-epsilon/(1-p);


% Non linearity on S
K=1; % efficiency threshold
n=5;
f=@(S) S.^(n)./(K^n+S.^n).*(S>=0);

% Propagon threshold for counting purposes
seuil=0.1;


% -------------------------------------------------------------------------
% ODE Systems - one for each type of cell
% Mother cell system
F_M=@(t,Z) [lambda-gamma_M*Z(1)-rho*f(Z(2))*Z(1);...
          rho*f(Z(2))*Z(1)-gamma_M*Z(2)];
% Daughter cell system
F_D=@(t,Z) [lambda-gamma_D*Z(1)-rho*f(Z(2))*Z(1);...
          rho*f(Z(2))*Z(1)-gamma_D*Z(2)];
% -------------------------------------------------------------------------
% Simulation
[V,S]=simulate_full_colony(N_cells,nt,N,T,L,parent,alive,F_M,F_D,alpha_M,alpha_D,Z0);
% -------------------------------------------------------------------------
% Gathering data into single time vector
t_vec=linspace(0,T_max,1000);
[V_global,S_global,L_global,age_global,alive_global]=congregate_data_global(V,S,T,L,alive,age,t_vec);
% -------------------------------------------------------------------------
% Producing cell counts
N_colony=sum(alive_global,1);
N_psi=sum(S_global.*alive_global>seuil,1);
% -------------------------------------------------------------------------
disp('Computation done.')

% For plotting 
L_str=cell(size(L_global));
L_str(logical(L_global))={'M'};
L_str(logical(1-L_global))={'D'};

%% PLOTTING --------------------------
close all

%% Building Figure 3 panel

clear g
figure('Name','Figure 3','NumberTitle','off','Units','centimeters','Position',[15 15 36 10])
g(1,1)=gramm('x',T,'y',V,'Color',1:N_cells);
g(1,1).geom_line();
g(1,1).set_names('x','Time (hours)','y','Concentration (\mu M)');
g(1,1).set_title('V (monomers)');
g(1,1).no_legend();
g(1,1).axe_property('Xlim',[0  T_max],'YGrid','on','XGrid','on');

g(1,2)=gramm('x',T,'y',S,'Color',1:N_cells);
g(1,2).geom_line();
g(1,2).set_names('x','Time (hours)','y','Concentration (\mu M)');
g(1,2).set_title('S (aggregates)');
g(1,2).no_legend();
g(1,2).axe_property('Xlim',[0 T_max],'YGrid','on','XGrid','on');
% 
% g(1,1).set_continuous_color('colormap','copper');
% g(1,2).set_continuous_color('colormap','cool');

g.set_text_options('base_size',16,'interpreter','tex','title_scaling',1);
g.draw();
%% Building Figure 6

figure('Name','Figure 6','NumberTitle','off','Units','centimeters','Position',[15 15 36 12])
clear g
g(1,1)=gramm('x',t_vec,'y',[N_colony; N_psi],'color',{'Total';'PSI+'});
g(1,1).geom_line();
g(1,1).axe_property('YScale','log','YGrid','on');
g(1,1).set_names('x','Time (hours)','y','Count (log)','color','');
g(1,1).set_title('Cell counts');

g(1,2)=gramm('x',t_vec,'y',N_psi./N_colony);
g(1,2).geom_line();
g(1,2).axe_property('Ylim',[0.001 1],'YScale','log','YGrid','on');
g(1,2).set_names('x','Time (hours)','y','% (log)');
g(1,2).set_title('Fraction of [PSI+] cells');

g.set_text_options('base_size',16,'title_scaling',1);
g.draw();


%% Using native Matlab functions
% %% Building Figure 3 panel with native functions
% figure('Name','Figure 3 - matlab','NumberTitle','off','Units','centimeters','Position',[15 15 36 10])
% colors=cool(N_cells);
% subplot(1,2,1)
% colororder(colors)
% plot(T',V','LineWidth',1)
% set(gca,'XLim',[0 T_max])
% xlabel('Times (hours)')
% ylabel('Concentration (\mu M)')
% title('V (monomers)')
% 
% subplot(1,2,2)
% colororder(colors)
% plot(T',S','LineWidth',1)
% set(gca,'XLim',[0 T_max])
% xlabel('Times (hours)')
% ylabel('Concentration (\mu M)')
% title('S (aggregates)')
% 
% %% Building Figure 6 with native functions
% figure('Name','Figure 6 - matlab','NumberTitle','off','Units','centimeters','Position',[15 15 36 12])
% subplot(1,2,1)
% plot(t_vec,N_colony,t_vec,N_psi,'LineWidth',1)
% set(gca,'Yscale','log')
% xlabel('Time (hours)')
% ylabel('Counts (log)')
% legend('PSI+','Total')
% title('Cell counts')
% 
% subplot(1,2,2)
% plot(t_vec,N_psi./N_colony,'LineWidth',1)
% set(gca,'Yscale','log')
% xlabel('Time (hours)')
% ylabel('% (log)')
% title('Fraction of [PSI+] cells')
