# Supplementary material for: A unifying model for the propagation of prion proteins in yeast brings insight into the [PSI+] prion
Source: PLoS Comput Biol. 2020 May 26;16(5):e1007647. doi: 10.1371/journal.pcbi.1007647 (PMC7274466; doi:10.1371/journal.pcbi.1007647)
Supplement: S1 Codes — (ZIP) [file pcbi.1007647.s002.zip › simulate_full_colony.m]

function [V,S]=simulate_full_colony(N_cells,nt,N,T,L,parent,alive,F_M,F_D,alpha_M,alpha_D,Z0)
% This function returns the full data simulated with the model described in
% Fig. 2, starting from a single cell (mother cell) and computing the whole
% descendance
% ---- AUTHOR ----
% Paul Lemarre 02/14/2020
% ----INPUTS----
% - N_cells (int): total number of lineages simulated
% - nt (int): number of time points stored for each impulsion
% - N (int): maximal number of impulsions
% - T (double)[N_cells,N*nt+1]: for each time point and each cell, 1 if mother
% 0 if daughter. It is shaped like T for
% - L (bool)[N_cells,N*nt+1]: for each time point and each cell, 1 if mother
% 0 if daughter
% - parent (int)[N_cells,N+1]: for each impulsion and each cell, gives
% the index of its parent in the previous impulsion. 0 if not born yet.
% - alive (bool)[N_cells,N*nt+1]: for each time point and each cell, 1 if
% cell is alive, 0 if cell not yet appeared in the colony
% - F_M (function handle @(t,Z)): equation system for mother cells
% - F_D (function handle @(t,Z)): equation system for daughter cells
% - alpha_M (double): division bias for mothers
% - alpha_D (double): division bias for daughters
% - Z0 (double)[2,1]: initial condition [V(0);S(0)]
% ----OUTPUTS----
% - V (double)[N_cells,N*nt+1]: values of variable V for each lineage (line)
% and at each time point (column)
% - S (double)[N_cells,N*nt+1]: same for variable S
% ----COMMENTS----
% Each simulation starts with a mother impulsion, and the division is
% considered time 0 of an impulsion. The input data (T,L,parent,alive)
% needs to be built with the function "build_lineage_data.m"
%-----------------


% Setting up data storage
V=zeros(N_cells,N*nt+1);
S=zeros(N_cells,N*nt+1);

V(:,1)=Z0(1);
S(:,1)=Z0(2);

Z0(2)=(1+alpha_M)*Z0(2); % applying the first division (mother)
t=T(1,2:nt+1);
% Computing the first cell cycle (mother)
[~,Y]=ode23s(F_M,t,Z0);
Y=Y';
% Storing the first impulsion
V(:,2:nt+1)=ones(N_cells,1)*Y(1,:);
S(:,2:nt+1)=ones(N_cells,1)*Y(2,:);

for k=2:N % loop over impulsions
    for j=find(alive(:,(k-1)*nt+2))' % loop over live cells at the end of the previous impulsion
        % Set the initial condition as the ending value for the parent of
        % this cell in the previous impulsion
        V0=V(parent(j,k),(k-1)*nt+1);
        S0=S(parent(j,k),(k-1)*nt+1);
        % Retrieve the time vector of this impulsion from the matrix T
        t=T(j,(k-1)*nt+2:k*nt+1);
        if (L(j,(k-1)*nt+2)==1) % mother cell
            % Computing one full mother impulsion
            S0=(1+alpha_M)*S0;
            [~,Y]=ode23s(F_M,t,[V0 S0]);
        else % daughter cell
            % Computing one full daughter impulsion
            S0=(1+alpha_D)*S0;
            [~,Y]=ode23s(F_D,t,[V0 S0]);
        end
        Y=Y';
        % Store this impulsion in all the corresponding lineages
        if (k<N)
            for l=find(parent(:,k+1)==j)' % loop over daughters of the current cell
                V(l,(k-1)*nt+2:k*nt+1)=Y(1,:);
                S(l,(k-1)*nt+2:k*nt+1)=Y(2,:);
            end
        else % at the N-th impulsion, no more daughters to find
            V(j,(k-1)*nt+2:k*nt+1)=Y(1,:);
            S(j,(k-1)*nt+2:k*nt+1)=Y(2,:);
        end
    end
end
