# Supplementary material for: A unifying model for the propagation of prion proteins in yeast brings insight into the [PSI+] prion
Source: PLoS Comput Biol. 2020 May 26;16(5):e1007647. doi: 10.1371/journal.pcbi.1007647 (PMC7274466; doi:10.1371/journal.pcbi.1007647)
Supplement: S1 Codes — (ZIP) [file pcbi.1007647.s002.zip › congregate_data_global.m]

function [V_global,S_global,L_global,age_global,alive_global]=congregate_data_global(V,S,T,L,alive,age,t_vec)
% This function is used on data built from the functions
% "build_lineage_data.m" and "simulate_full_colony.m". It compiles the data
% with a global time vector common to all lineages in order to facilitate
% counting and producing colony-level quantities.
% ---- AUTHOR ----
% Paul Lemarre 02/14/2020
% ----INPUTS----
% - V,S: simulation outputs as given by the function
% "simulate_full_colony.m"
% - T,L,alive,age: colony and cell division data as given by the function
% "build_lineage_data.m"
% - t_vec (double)[ntime]: global time vector used to gather all the data 
% ----OUTPUTS----
% - V_global (double)[N_cells,ntime]: values of V interpolated (piece-wise
% constant interpolation) at the time points given in t_vec
% - S_global (double)[N_cells,ntime]: same as V_global for variable S
% - L_global (bool)[N_cells,ntime]: defined as L (see
% "build_lineage_data.m") on time points given in t_vec
% - age_global (int)[N_cells,ntime]: defined as age (see
% "build_lineage_data.m") on time points given in t_vec
% - alive_global (bool)[N_cells,ntime]: defined as alive (see
% "build_lineage_data.m") on time points given in t_vec
% ----------------

% Storage assignment
N_cells=size(V,1);
ntime=length(t_vec);
V_global=zeros(N_cells,ntime);
S_global=zeros(N_cells,ntime);
age_global=zeros(N_cells,ntime);
L_global=zeros(N_cells,ntime);
alive_global=zeros(N_cells,ntime);

% Building the matrices
for j=1:ntime
    t0_indx=sum(cumprod(T<=t_vec(1,j),2),2); % for each line i, finds the last value k(i) such that T(i,k)<=t_vec(j)
    V_state=V(sub2ind(size(V),(1:N_cells)',t0_indx)); % contains the values V(i,t0_indx(i))
    S_state=S(sub2ind(size(V),(1:N_cells)',t0_indx));
    age_state=age(sub2ind(size(V),(1:N_cells)',t0_indx));
    L_state=L(sub2ind(size(V),(1:N_cells)',t0_indx));
    alive_state=alive(sub2ind(size(V),(1:N_cells)',t0_indx));
    % Fill in the data storage matrices
    V_global(:,j)=V_state;
    S_global(:,j)=S_state;
    age_global(:,j)=age_state;
    L_global(:,j)=L_state;
    alive_global(:,j)=alive_state;
end
