# Supplementary material for: A unifying model for the propagation of prion proteins in yeast brings insight into the [PSI+] prion
Source: PLoS Comput Biol. 2020 May 26;16(5):e1007647. doi: 10.1371/journal.pcbi.1007647 (PMC7274466; doi:10.1371/journal.pcbi.1007647)
Supplement: S1 Codes — (ZIP) [file pcbi.1007647.s002.zip › build_fig4.m]

clear
close all

% This script creates Figure 4 from the main text, by studying the periodic
% systems mother-only and daughter-only. For each initial condition in the
% diagram, N mother impulsions are computed as well as N daughter
% impulsions. If the mother system is converged to the prion-free solution
% (numerically determined as S<threshold), the cell is scored as [psi-]. If
% the daughter system is converged to the prion solution (numerically
% determined as S>threshold), the cell is scored as [PSI+]. If the mother
% system is [PSI+] and the daughter system is [psi-], the cell is scored as
% sectored. The periodic solutions are found numerically since when N is
% large enough, all solutions of the periodic systems converge to one or
% the other periodic solution (prion or prion-free).
% ---- AUTHOR ----
% Paul Lemarre 02/14/2020
% ---- REQUIREMENTS ---- 
% - gramm toolbox for visualization (https://github.com/piermorel/gramm) 
% If gramm is not available, an option
% is proposed for plotting approximately the same figure with matlab native
% functions (uncomment the very last section)
% ---- PARAMETERS ----
% Cell division parameters
T_M=2; % doubling time of a mother cell
T_D=3; % doubling time of a daughter cell
p=0.6; % volume splitting (mother fraction)
% Doubling time and volume fraction are fixed, so growth rates are fixed.
gamma_M=-1/T_M*log(p); % mother growth rate
gamma_D=-1/T_D*log(1-p); % daughter growth rate

% Numerical parameters
nt=20; % time steps stored for each impulsion
N=30; % number of generations tested
P=16; % square root of number of initial conditions tried
% Fig. 4 from the main text was obtained with P=64 (heavy)
t_imp=linspace(0,1,nt); % normalized time vector for an impulsion 

disp(['Running ',num2str(2*P*P*N*3),' simulations.'])

% Initial values tested covering the (V,S) plane
Z0min=[1e-5,1e-5];  % bottom left corner
Z0max=[4.25,4.25];  % top right corner
v0_vec=linspace(Z0min(1),Z0max(1),P);
s0_vec=linspace(Z0min(2),Z0max(2),P);
% Building the grid of initial points
[s0_mat,v0_mat]=meshgrid(s0_vec,v0_vec);
v0_vec=v0_mat(:);
s0_vec=s0_mat(:);
Ptot=length(v0_vec);

% Model parameters
lambda=0.7;
%rho=10; %rho is modified in the script

% Distribution rate
epsilon=0.1;
alpha_M= epsilon/p;
alpha_D= -epsilon/(1-p);

% Non linearity on S
K=1;
n=5;
f=@(S) S.^(n)./(K^n+S.^n).*(S>=0);

% Scoring threshold
threshold=1e-2;

% Data storage and initialization             
VM=zeros(2*Ptot,N+1);
VD=zeros(2*Ptot,N+1);
SM=zeros(2*Ptot,N+1);
SD=zeros(2*Ptot,N+1);
gen_number=ones(Ptot,1)*(0:N);


tbuffM=cumsum(T_M*(0:N));
tbuffD=cumsum(T_M*(0:N));
TM=ones(2*Ptot,1)*tbuffM;
TD=ones(2*Ptot,1)*tbuffD;

% To store the cycles found
V_cycles=-ones(8,nt+1);
S_cycles=-ones(8,nt+1);
% 1 - M-prion free
% 2 - M-prion
% 3 - D-prion free
% 4 - D-prion
% Repeat for second parameter choice

%% First parameter choice rho=10
rho=10;
% -------------------------------------------------------------------------
% ODE System - one for each type of cell
% Mother cell system
F_M=@(t,Z) [lambda-gamma_M*Z(1)-rho*f(Z(2))*Z(1);...
          rho*f(Z(2))*Z(1)-gamma_M*Z(2)];

% Daughter cell system
F_D=@(t,Z) [lambda-gamma_D*Z(1)-rho*f(Z(2))*Z(1);...
          rho*f(Z(2))*Z(1)-gamma_D*Z(2)];
%-------------------------------

parfor i=1:Ptot % loop over initial points
    % initialize storage
    vbuffM=zeros(1,N+1);
    sbuffM=zeros(1,N+1);
    vbuffD=zeros(1,N+1);
    sbuffD=zeros(1,N+1);
    % pick initial condition
    V0=v0_vec(i);
    S0=s0_vec(i);
    vbuffM(1)=V0;
    vbuffD(1)=V0;
    sbuffM(1)=S0;
    sbuffD(1)=S0;
    % run one mother impulsion for both
    S0M=(1+alpha_M)*S0;
    S0D=(1+alpha_M)*S0;
    [~,YM]=ode23s(F_M,[0 T_M],[V0,S0M]);
    [~,YD]=ode23s(F_M,[0 T_M],[V0,S0D]);
    vbuffM(2)=YM(end,1);
    vbuffD(2)=YD(end,1);
    sbuffM(2)=YM(end,2);
    sbuffD(2)=YD(end,2);
    
    for k=2:N % loop over impulsions
        % Run one impulsion (mother or daughter) and store end point
        V0M=vbuffM(k);
        V0D=vbuffD(k);
        S0M=sbuffM(k)*(1+alpha_M);
        S0D=sbuffD(k)*(1+alpha_D);
        [~,YM]=ode23s(F_M,[0 T_M],[V0M,S0M]);
        [~,YD]=ode23s(F_D,[0 T_D],[V0D,S0D]);
        vbuffM(k+1)=YM(end,1);
        vbuffD(k+1)=YD(end,1);
        sbuffM(k+1)=YM(end,2);
        sbuffD(k+1)=YD(end,2);
    end
    % fill in global matrices
    VM(i,:)=vbuffM;
    VD(i,:)=vbuffD;
    SM(i,:)=sbuffM;
    SD(i,:)=sbuffD;
end

% Finding and storing the periodic solutions
cycle_index=find(SM(1:Ptot,end)<threshold,1); % M prion free
[~,Y]=ode23s(F_M,T_M*t_imp,[VM(cycle_index,end),(1+alpha_M)*SM(cycle_index,end)]);
Y=Y';
V_cycles(1,1:nt)=Y(1,:);
S_cycles(1,1:nt)=Y(2,:);

cycle_index=find(SM(1:Ptot,end)>threshold,1); % M prion
[~,Y]=ode23s(F_M,T_M*t_imp,[VM(cycle_index,end),(1+alpha_M)*SM(cycle_index,end)]);
Y=Y';
V_cycles(2,1:nt)=Y(1,:);
S_cycles(2,1:nt)=Y(2,:);

cycle_index=find(SD(1:Ptot,end)<threshold,1); % D prion free
[~,Y]=ode23s(F_D,T_D*t_imp,[VD(cycle_index,end),(1+alpha_D)*SD(cycle_index,end)]);
Y=Y';
V_cycles(3,1:nt)=Y(1,:);
S_cycles(3,1:nt)=Y(2,:);

cycle_index=find(SD(1:Ptot,end)>threshold,1); % D prion
[~,Y]=ode23s(F_D,T_D*t_imp,[VD(cycle_index,end),(1+alpha_D)*SD(cycle_index,end)]);
Y=Y';
V_cycles(4,1:nt)=Y(1,:);
S_cycles(4,1:nt)=Y(2,:);


%% Second parameter choice rho=10
rho=0.87;
% -------------------------------------------------------------------------
% Redefine the ODE systems with different rho
% Mother cell system
F_M=@(t,Z) [lambda-gamma_M*Z(1)-rho*f(Z(2))*Z(1);...
          rho*f(Z(2))*Z(1)-gamma_M*Z(2)];

% Daughter cell system
F_D=@(t,Z) [lambda-gamma_D*Z(1)-rho*f(Z(2))*Z(1);...
          rho*f(Z(2))*Z(1)-gamma_D*Z(2)];
%-------------------------------

parfor i=1:Ptot
    vbuffM=zeros(1,N+1);
    sbuffM=zeros(1,N+1);
    vbuffD=zeros(1,N+1);
    sbuffD=zeros(1,N+1);
    V0=v0_vec(i);
    S0=s0_vec(i);
    vbuffM(1)=V0;
    vbuffD(1)=V0;
    sbuffM(1)=S0;
    sbuffD(1)=S0;
    S0M=(1+alpha_M)*S0;
    S0D=(1+alpha_M)*S0;
    [~,YM]=ode23s(F_M,[0 T_M],[V0,S0M]);
    [~,YD]=ode23s(F_M,[0 T_M],[V0,S0D]);
    vbuffM(2)=YM(end,1);
    vbuffD(2)=YD(end,1);
    sbuffM(2)=YM(end,2);
    sbuffD(2)=YD(end,2);
    
    for k=2:N
        V0M=vbuffM(k);
        V0D=vbuffD(k);
        S0M=sbuffM(k)*(1+alpha_M);
        S0D=sbuffD(k)*(1+alpha_D);
        [~,YM]=ode23s(F_M,[0 T_M],[V0M,S0M]);
        [~,YD]=ode23s(F_D,[0 T_D],[V0D,S0D]);
        vbuffM(k+1)=YM(end,1);
        vbuffD(k+1)=YD(end,1);
        sbuffM(k+1)=YM(end,2);
        sbuffD(k+1)=YD(end,2);
    end
    VM(i+Ptot,:)=vbuffM;
    VD(i+Ptot,:)=vbuffD;
    SM(i+Ptot,:)=sbuffM;
    SD(i+Ptot,:)=sbuffD;
end

cycle_index=find(SM(Ptot+1:end,end)<threshold,1); % M prion free
[~,Y]=ode23s(F_M,T_M*t_imp,[VM(Ptot+cycle_index,end),(1+alpha_M)*SM(Ptot+cycle_index,end)]);
Y=Y';
V_cycles(5,1:nt)=Y(1,:);
S_cycles(5,1:nt)=Y(2,:);

cycle_index=find(SM(Ptot+1:end,end)>threshold,1); % M prion
[~,Y]=ode23s(F_M,T_M*t_imp,[VM(Ptot+cycle_index,end),(1+alpha_M)*SM(Ptot+cycle_index,end)]);
Y=Y';
V_cycles(6,1:nt)=Y(1,:);
S_cycles(6,1:nt)=Y(2,:);

cycle_index=find(SD(Ptot+1:end,end)<threshold,1); % D prion free
[~,Y]=ode23s(F_D,T_D*t_imp,[VD(Ptot+cycle_index,end),(1+alpha_D)*SD(Ptot+cycle_index,end)]);
Y=Y';
V_cycles(7,1:nt)=Y(1,:);
S_cycles(7,1:nt)=Y(2,:);

cycle_index=find(SD(Ptot+1:end,end)>threshold,1); % D prion
[~,Y]=ode23s(F_D,T_D*t_imp,[VD(Ptot+cycle_index,end),(1+alpha_D)*SD(Ptot+cycle_index,end)]);
Y=Y';
V_cycles(8,1:nt)=Y(1,:);
S_cycles(8,1:nt)=Y(2,:);

V_cycles(:,end)=V_cycles(:,1);
S_cycles(:,end)=S_cycles(:,1);

%% Scoring cells
window_M=(SM(:,end)>threshold); % mother system has converged to PSI+
window_D=(SD(:,end)>threshold); % daughter system has converged to PSI+
colorcode=window_M+window_D; %0 is psi-, 1 is sectored, 2 is PSI+


%% Plotting
close all
%% Figure 4 
map=[1,0.95,0.95;
    1.0000,0.70,0.70;
    0.70,0.20,0.20];

zones={'psi-','Sectored','PSI+'};
figure('Name','Figure 4','NumberTitle','off','Units','centimeters','Position',[15 15 36 18])
g=gramm('x',VM(:,1),'y',SM(:,1),'color',zones(colorcode+1),'column',[repmat({'A (\rho=10.hr^{-1})'},Ptot,1);repmat({'B (\rho=0.87.hr^{-1})'},Ptot,1)]);
g.set_order_options('column',0);
g.geom_point();
g.set_point_options('base_size',7,'marker',{'s'});
g.set_color_options('map',map,'n_color',3,'n_lightness',1);
g.set_names('color','Phenotype','column','');
g.set_text_options('base_size',16,'interpreter','tex','legend_title_scaling',1);
g.draw();

g.update('x',V_cycles,'y',S_cycles,'color',[repmat({'Mother'},2,1);repmat({'Daughter'},2,1);repmat({'Mother'},2,1);repmat({'Daughter'},2,1)],'column',[repmat({'10'},4,1);repmat({'0.9'},4,1)]);
g.geom_line();
g.set_line_options('base_size',3);
g.set_color_options('map','brewer_dark');
g.set_names('x','Soluble Sup35 (\mu M)','y','Aggregated Sup35 (\mu M)','color','Periodic solutions');
g.set_text_options('base_size',16,'interpreter','tex','legend_title_scaling',1);
g.draw();
g.update('x',[V_cycles(:,1),V_cycles(:,end-1)],'y',[S_cycles(:,1),S_cycles(:,end-1)],'color',[repmat({'Mother'},2,1);repmat({'Daughter'},2,1);repmat({'Mother'},2,1);repmat({'Daughter'},2,1)],'column',[repmat({'10'},4,1);repmat({'0.9'},4,1)]);
g.geom_point();
g.set_point_options('base_size',10,'marker',{'o'});
g.no_legend();
g.draw();

%% Figure 4 using matlab native functions
% figure('Name','Figure 4 - matlab','NumberTitle','off','Units','centimeters','Position',[15 15 36 18])
% subplot(1,2,1)
% scatter(v0_vec,s0_vec,50,colorcode(1:Ptot),'filled','s')
% hold on
% plot(V_cycles(1:4,:)',S_cycles(1:4,:)','LineWidth',1)
% title('A) \rho = 10.hr^{-1}')
% xlabel('Soluble Sup35 (\mu M)')
% ylabel('Aggregated Sup35 (\mu M)')
% 
% subplot(1,2,2)
% scatter(v0_vec,s0_vec,50,colorcode(Ptot+1:end),'filled','s')
% hold on
% plot(V_cycles(5:8,:)',S_cycles(5:8,:)','LineWidth',1)
% title('A) \rho = 0.87.hr^{-1}')
% xlabel('Soluble Sup35 (\mu M)')
% ylabel('Aggregated Sup35 (\mu M)')
