# Supplementary material for: A unifying model for the propagation of prion proteins in yeast brings insight into the [PSI+] prion
Source: PLoS Comput Biol. 2020 May 26;16(5):e1007647. doi: 10.1371/journal.pcbi.1007647 (PMC7274466; doi:10.1371/journal.pcbi.1007647)
Supplement: S1 Codes — (ZIP) [file pcbi.1007647.s002.zip › build_lineage_data.m]

function [N_cells,T_max,nsimul,T,L,alive,parent,age] = build_lineage_data(T_M,T_D,N,nt)
% This function builds the arrays necessary for simulating a whole colony.
% ---- AUTHOR ----
% Paul Lemarre 02/14/2020
% ----INPUTS----
% - T_M: mother doubling time
% - T_D: daughter doubling tiem
% - N: maximal number of generations to simulate
% - nt: time points for each impulsion
% ----OUTPUTS----
% - N_cells (int): number of cells at the end of the simulations (at most
% 2^N, but less when T_M and T_D are different)
% - T_max (int): time at which the simulations will stop. One lineage has
% reached N generations.
% - nsimul (int): actual number of simulations required to reach T_max
% - T (double)[N_cells,N*nt+1]: array of time points for each cell that we
% will simulate.
% - L (bool)[N_cells,N*nt+1]: for each time point and each cell, 1 if mother
% 0 if daughter. It is shaped like T for
% plotting purposes.
% - alive (bool)[N_cells,N*nt+1]: for each time point and each cell, 1 if
% cell is alive, 0 if cell not yet appeared in the colony
% - parent (int)[N_cells,N+1]: for each impulsion and each cell, gives
% the index of its parent in the previous impulsion. 0 if not born yet.
% - age (int)[N_cells,N*nt+1]: generational age of each cell. 0 is not born
% yet. Shaped like T for plotting purposes.
%---------------------------
T_max=min(T_M,T_D)*N; % truncate data after T_max
t_imp=linspace(0,1,nt); % normalized time vector for an impulsion (multiply by TM or TD)
%---------------------------
% Lineages description
% 1 = mother | 0 = daughter
% memory assigment
L=zeros(2^(N-1),N*nt+1);
% build
L_char=dec2bin(0:2^(N-1)-1,N); %binary conversion of lineage nbr to lineage description
for k=1:N
    L(:,(k-1)*nt+2:k*nt+1)=repmat(str2num(L_char(:,k)),1,nt); %#ok<*ST2NM>
end
% Inverting 1 and 0 
L=ones(2^(N-1),N*nt+1)-L;

%---------------------------
% Time-points array
% memory assignment
T=zeros(2^(N-1),N*nt+1);
% build
for k=1:N
    % separate mother and daughter cells at impulsion k
    mother_k=logical(L(:,(k-1)*nt+2));
    daughter_k=logical(not(L(:,(k-1)*nt+2)));
    % fill in with the right time-vector
    T(mother_k,(k-1)*nt+2:k*nt+1)=T_M*ones(sum(mother_k),1)*t_imp+T(mother_k,(k-1)*nt+1);
    T(daughter_k,(k-1)*nt+2:k*nt+1)=T_D*ones(sum(daughter_k),1)*t_imp+T(daughter_k,(k-1)*nt+1);
end

%---------------------------
% Alive, parent and age
alive=zeros(2^(N-1),N*nt+1);
parent=zeros(2^(N-1),N);
age=zeros(2^(N-1),N*nt+1);
T_born=zeros(2^(N-1),1);
alive(1,:)=1;
parent(1,1)=1;
age(1,1:nt+1)=1;

for k=2:N
    for j=1:2^(k-2) % loop over existing cells from previous impulsion
        index_mother=(j-1)*2^(N-(k-1))+1;
        index_daughter=index_mother+2^(N-(k));        
        T_born(index_daughter)=T(index_daughter,(k-1)*nt+2);
        age(index_mother,(k-1)*nt+2:k*nt+1)=age(index_mother,(k-1)*nt+1)+1;
        age(index_daughter,(k-1)*nt+2:k*nt+1)=1;
        parent(index_mother:index_daughter+2^(N-k)-1,k)=index_mother;
        parent(index_daughter,k)=index_mother;
        if (T(index_mother,(k-1)*nt+1)>T_max)
            alive(index_mother,(k-1)*nt+2:end)=0;
        else
            alive(index_daughter,(k-1)*nt+2:end)=1;
        end
    end
end

% Selecting relevant lineages, as cells born after T_max are not to be
% considered
lineage_subset=(T_born<=T_max);
N_cells=sum(lineage_subset);

% Reducing all arrays to N_cells lines
% The parent array is tricky, because the elements have to be changed
% accordingly with the deleting of useless lines
transition=[0;cumsum(lineage_subset)];
parent_red=transition(parent+1);
parent_red=parent_red(lineage_subset,:);

alive_red=alive(lineage_subset,:);
T_red=T(lineage_subset,:);
L_red=L(lineage_subset,:);
age_red=age(lineage_subset,:);

T=T_red;
L=L_red;
alive=alive_red;
parent=parent_red;
age=age_red;

% Computing the total number of simulations (calls of ODE solver)
% required
nsimul=(sum(sum(alive(:,2:end))))/nt;
